# Supplementary material for: Hybrid Functional DFTB Parametrizations for Modeling Organic Photovoltaic Systems
Source: J Chem Theory Comput. 2025 May 8;21(10):5103–17. doi: 10.1021/acs.jctc.5c00232 (PMC12120918; doi:10.1021/acs.jctc.5c00232)
Supplement: Supplementary file 2 [file ct5c00232_si_002.zip]

Archive with 2 entries (2 files):
- dimer_geo_opt.xyz
- opv-1-0.zip
