# Supplementary material for: Hybrid Functional DFTB Parametrizations for Modeling Organic Photovoltaic Systems
Source: J Chem Theory Comput. 2025 May 8;21(10):5103–17. doi: 10.1021/acs.jctc.5c00232 (PMC12120918; doi:10.1021/acs.jctc.5c00232)
Supplement: Supplementary file 2 [file ct5c00232_si_002.zip › dimer_geo_opt.xyz]

  435
Geometry Step: 4664
    C      4.69004844      5.39079228      0.13543731      4.10707606
    C      3.48697650      4.45599681     -0.02971791      4.01504652
    C      2.31791819      4.49599312      0.70928403      3.84764016
    C      1.34495496      3.49212879      0.34523007      4.16550211
    C      1.77983399      2.67112162     -0.66852379      3.95576130
    S      3.38029254      3.15714934     -1.18170688      6.00517556
    C      1.02198580      1.55130769     -1.33626864      4.01725587
    C      1.61397279      0.28878610     -1.62646781      3.99395799
    C      0.86443575     -0.73716919     -2.29740901      3.96871398
    S      1.90265485     -2.13999883     -2.56024353      6.02532513
    C      3.29898324     -1.36136625     -1.83241519      3.93084282
    C      4.64535208     -1.93190429     -1.95453091      3.95665055
    C      5.01299736     -3.13810260     -2.51390522      4.14300617
    C      6.41938932     -3.30132166     -2.70382783      4.00432297
    C      7.00201333     -4.56176935     -3.35405360      4.10205071
    C      7.14821522     -2.18550592     -2.29195114      3.98137356
    C      8.57176778     -1.84415138     -2.44811915      3.94828296
    C      9.12886546     -0.61941841     -2.12857594      4.16279919
    C     10.49682469     -0.46166321     -2.48945366      4.00411899
    C     11.21698804      0.86517124     -2.21819246      4.10127618
    C     11.02130524     -1.60074800     -3.09318172      3.99411269
    C     12.35024277     -1.85491675     -3.67251868      3.93794065
    C     12.91878522     -3.10644427     -3.89114628      4.13958011
    C     14.14854760     -3.07028781     -4.57256989      4.10156480
    C     14.55651592     -1.78278376     -4.92070236      3.95672606
    C     15.70859823     -1.28635707     -5.65375433      4.04905227
    C     16.70753012     -1.93083200     -6.32630506      4.06303463
    S     17.97168662     -0.99579220     -7.16651515      6.07355326
    C     18.81866297     -2.44009586     -7.78693789      3.65508263
    N     18.15346989     -3.57559045     -7.35583078      5.20172278
    C     16.97986658     -3.39468822     -6.55031726      3.43996188
    S     13.37725161     -0.62435222     -4.33970086      5.98211849
    S      9.79159863     -2.84787765     -3.19188118      6.00587647
    S      6.06770563     -0.98026250     -1.61477882      6.01514648
    C      2.97323169     -0.12481238     -1.35435848      4.17053990
    C     -0.49966502     -0.58145892     -2.67683582      4.01365183
    C     -1.28657483     -1.72577074     -3.25834520      3.95701071
    C     -0.78380996     -2.83272602     -3.90629968      4.15965038
    C     -1.77751849     -3.81770019     -4.23793457      3.84202264
    C     -3.05773253     -3.49175872     -3.83906029      4.00282807
    C     -4.31724191     -4.33202632     -4.03466666      4.10721998
    S     -3.02620321     -1.92698155     -3.07191368      6.00850296
    C     -1.07069261      0.71119814     -2.42866829      4.00070416
    C     -0.30757872      1.73013731     -1.76402317      3.96149427
    S     -1.23782537      3.21558431     -1.60698789      6.03884604
    C     -2.63932002      2.49662019     -2.39432361      3.93299755
    C     -3.92338024      3.20068908     -2.48461927      3.95213515
    C     -4.20841198      4.50805157     -2.14527953      4.14161149
    C     -5.59279529      4.85043750     -2.21114007      4.00455900
    C     -6.15034503      6.23622336     -1.85847052      4.09766324
    C     -6.39001571      3.77023016     -2.60365782      3.98894335
    C     -7.84917620      3.65066765     -2.74007431      3.95067608
    C     -8.52157145      2.51125859     -3.14781884      4.16673743
    C     -9.93664148      2.62155108     -3.20195838      4.00343433
    C    -10.78533999      1.41894272     -3.63301267      4.10500601
    C    -10.39063258      3.88357869     -2.80318187      3.99119277
    C    -11.74917124      4.43751097     -2.72944022      3.93626803
    C    -12.08937753      5.69386040     -2.22992275      4.13687428
    C    -13.45813021      6.00289140     -2.31130956      4.09797781
    C    -14.22507829      4.98893948     -2.88462877      3.95362526
    C    -15.64700983      4.86608535     -3.15862756      4.05283613
    C    -16.70375342      5.69561922     -2.91231563      4.05985881
    S    -18.35379251      5.21032965     -3.38018562      6.07790464
    C    -19.11752295      6.69608164     -2.74536120      3.65359436
    N    -18.13959273      7.51311839     -2.20600060      5.20229264
    C    -16.78007995      7.05024684     -2.25789733      3.44005824
    S    -13.18269084      3.65049634     -3.31706082      5.97965362
    S     -9.01896646      4.89959318     -2.38723681      6.02478360
    S     -5.38825261      2.36630312     -2.92136504      6.00881031
    C     -2.38660012      1.20882818     -2.78011298      4.16919839
    H      0.38323535      3.37742454      0.85859438      0.90084680
    H      4.28310172     -3.89719001     -2.82294783      0.91152719
    H      8.55673574      0.18716815     -1.65193053      0.91675657
    H     12.44549119     -4.03751774     -3.55512117      0.91551618
    H     14.72377617     -3.97026846     -4.80945234      0.88423918
    H      3.70644085      0.50797092     -0.83975170      0.90854867
    H      0.25848714     -2.95456059     -4.20968577      0.88912195
    H     -3.42780212      5.21318723     -1.83548091      0.91295786
    H     -8.00320494      1.58402864     -3.42114689      0.91585437
    H    -11.34764980      6.38228355     -1.80475616      0.91667210
    H    -13.87611046      6.95051160     -1.95865593      0.88308799
    H    -15.90673075      3.91588891     -3.65336401      0.92309981
    H     -3.14004604      0.62798573     -3.32554327      0.90575949
    S     20.20409672     -2.44106239     -8.73459677      6.43592201
    O     16.35618296     -4.37259804     -6.14592906      6.51376049
    H     15.75506613     -0.18598720     -5.69022864      0.91957692
    C     18.60570587     -4.95430873     -7.71358221      3.95952513
    S    -20.75710132      7.05299495     -2.78022739      6.43572431
    O    -15.87710183      7.73899471     -1.79377919      6.50771396
    C    -18.44663093      8.84835573     -1.60806494      3.95936148
    C     -4.65614893     -5.28970934     -2.82523122      4.01577447
    H     -4.17462150     -4.95387642     -4.93927369      0.93108717
    H     -5.18687827     -3.67690325     -4.22872059      0.93752543
    C     -5.88015191     -6.19183505     -3.20618235      4.12186456
    C     -6.14428914     -7.34948355     -2.20315651      4.10657405
    H     -5.70237929     -6.62068585     -4.21036337      0.94495814
    H     -6.78784606     -5.56691461     -3.29820840      0.94268457
    C     -7.29153342     -8.29047320     -2.66417000      4.09467160
    H     -6.39377393     -6.93588943     -1.20889592      0.94315098
    H     -5.21784973     -7.93780569     -2.06615502      0.94384693
    C     -7.61599924     -9.39039566     -1.63102913      4.20962414
    H     -7.01915612     -8.75675403     -3.62936529      0.94565308
    H     -8.20058429     -7.69142840     -2.85962883      0.94542201
    H     -6.74172117    -10.03141263     -1.44503789      0.93376020
    H     -8.43712601    -10.03222457     -1.98259302      0.93495273
    H     -7.91987636     -8.95189436     -0.66900658      0.93290805
    C     -4.88768320     -4.48752166     -1.48920046      4.10612919
    H     -3.78145384     -5.95885243     -2.68413648      0.94420255
    C     -3.68334246     -4.53693129     -0.52430458      4.20813080
    H     -5.77799376     -4.87809779     -0.96453567      0.94009841
    H     -5.12570148     -3.43227540     -1.72445068      0.94436215
    H     -3.46267365     -5.57143421     -0.22298583      0.93210109
    H     -3.88763412     -3.95537019      0.38683064      0.93416297
    H     -2.77537583     -4.12546295     -0.98979102      0.93141694
    C      6.10166323      4.71039175     -0.02683448      4.01816372
    H      4.60916684      5.84359687      1.14302922      0.92822782
    H      4.61487749      6.23795930     -0.57745993      0.93480162
    C      7.18982332      5.58305661      0.69121678      4.11798269
    C      8.62142019      4.98017252      0.65821471      4.10751472
    H      6.88432044      5.73015265      1.74410151      0.94363244
    H      7.20754204      6.59104139      0.23551622      0.94515713
    C      9.64862801      5.82760240      1.45833023      4.09496484
    H      8.96811884      4.89433385     -0.38769966      0.94337277
    H      8.60005638      3.95066096      1.06168463      0.94484068
    C     11.07868942      5.25056746      1.38780581      4.20991429
    H      9.32821241      5.89635841      2.51437383      0.94376827
    H      9.65036236      6.86325061      1.07029048      0.94548829
    H     11.11617365      4.23025905      1.79677623      0.93377979
    H     11.78383501      5.87054500      1.96019970      0.93270363
    H     11.43578063      5.20533565      0.34785725      0.93641950
    C      6.46019401      4.45030435     -1.54170901      4.10373453
    H      6.06108574      3.72973056      0.49331576      0.94600897
    C      7.08951467      3.06341043     -1.80053047      4.20836842
    H      7.14708787      5.23865142     -1.90167950      0.94170007
    H      5.55291045      4.54753577     -2.16758590      0.94253039
    H      8.02896922      2.93062462     -1.24577414      0.93090675
    H      7.31010314      2.92792641     -2.87002203      0.93586871
    H      6.40686064      2.25604453     -1.49334920      0.93344831
    C      7.16963741     -4.42647509     -4.90348786      4.10348829
    H      6.33705303     -5.41909797     -3.14339004      0.93728713
    H      7.97734694     -4.81465896     -2.89597921      0.93639764
    C      8.07162813     -5.53488445     -5.50850541      4.10883821
    H      7.59883478     -3.43576355     -5.14769345      0.94274270
    H      6.17108483     -4.44899828     -5.37701119      0.93484745
    C      8.13118135     -5.48106065     -7.05940277      4.10812938
    H      7.70665232     -6.52845292     -5.18782750      0.94372695
    H      9.09354265     -5.43607528     -5.09439981      0.94546271
    C      9.09344430     -6.54409043     -7.65746877      4.09477715
    H      8.44761185     -4.47154181     -7.38218769      0.94449194
    H      7.11510392     -5.62729053     -7.47022992      0.94284449
    C      9.11121049     -6.54349401     -9.20056928      4.20924805
    H      8.80196119     -7.54719714     -7.29410896      0.94600416
    H     10.11636306     -6.36596804     -7.27684026      0.94267268
    H      8.11301949     -6.75864402     -9.60931325      0.93402436
    H      9.80587645     -7.30420686     -9.58584198      0.93446192
    H      9.42960606     -5.56655419     -9.59377277      0.93463867
    C     10.76853788      1.98874562     -3.20745629      4.10608922
    H     12.31468291      0.74602054     -2.25490964      0.93586709
    H     10.97693522      1.19274043     -1.18827083      0.93737957
    C     11.21311377      3.40794827     -2.75624690      4.11192196
    H      9.66667530      1.96416666     -3.29626004      0.94297903
    H     11.15975681      1.77153543     -4.21955784      0.94500619
    C     10.45970510      4.53714460     -3.51075257      4.10968355
    H     12.30366427      3.52228282     -2.89693698      0.94097295
    H     11.03123171      3.52048848     -1.67098218      0.94227867
    C     10.87792265      5.95982185     -3.04953223      4.09575723
    H      9.37141546      4.40902508     -3.36168694      0.94315210
    H     10.62974395      4.43683438     -4.59926677      0.95205856
    C     10.05201983      7.07425343     -3.72604955      4.20925258
    H     11.95242457      6.11394287     -3.26001511      0.94306551
    H     10.76490615      6.03566965     -1.95206432      0.94086724
    H     10.15637913      7.03842283     -4.82126338      0.94528249
    H     10.37838954      8.06865637     -3.38942304      0.92996337
    H      8.98238119      6.97128826     -3.49173557      0.93238447
    C     18.12370005     -5.35711077     -9.13543320      4.12613016
    H     18.19246874     -5.63506641     -6.94388520      0.92469919
    H     19.71288835     -4.97226642     -7.64703698      0.92750884
    C     18.72353440     -6.71554486     -9.59041654      4.10936720
    H     18.41089444     -4.56955980     -9.85548557      0.92457847
    H     17.01952173     -5.40812728     -9.14670408      0.93373650
    C     18.26319845     -7.12896333    -11.01423573      4.10590545
    H     18.44399345     -7.50473585     -8.86747995      0.94395317
    H     19.82701224     -6.65252679     -9.56323568      0.94077887
    C     18.88817228     -8.47437351    -11.47535493      4.09493683
    H     18.52866079     -6.33235962    -11.73361276      0.94164391
    H     17.15992412     -7.20608328    -11.03613722      0.94437313
    C     18.39911643     -8.91923867    -12.86981253      4.20940461
    H     18.65217978     -9.26082744    -10.73420134      0.94506657
    H     19.99023333     -8.38212353    -11.48255651      0.94469792
    H     17.30824085     -9.06068688    -12.88036547      0.93488000
    H     18.86521964     -9.87070564    -13.16530595      0.93537638
    H     18.64635500     -8.16947090    -13.63575512      0.93313013
    C     -5.09388850      7.36255177     -1.69258033      4.10974414
    H     -6.75252617      6.16774974     -0.92804558      0.93107757
    H     -6.86949156      6.55050487     -2.64337459      0.94595638
    C     -5.75756670      8.74164101     -1.42576774      4.11282711
    H     -4.46961379      7.42148298     -2.60349170      0.94269972
    H     -4.40831844      7.11693990     -0.86147068      0.93891977
    C     -4.72757167      9.89531433     -1.28867806      4.10546373
    H     -6.37005208      8.68176016     -0.50687650      0.94321655
    H     -6.46249213      8.97432391     -2.24569882      0.94503365
    C     -5.40304840     11.27020114     -1.02963546      4.09439830
    H     -4.11458515      9.95158839     -2.20766853      0.94585339
    H     -4.02487519      9.66667094     -0.46582186      0.94480410
    C     -4.38756837     12.42418590     -0.89011711      4.20941013
    H     -6.01820382     11.20796968     -0.11244775      0.94587409
    H     -6.10488553     11.49326339     -1.85419244      0.94041618
    H     -3.68758609     12.23985594     -0.06166207      0.93462185
    H     -4.89981323     13.37735710     -0.69321565      0.93402702
    H     -3.79379584     12.54388805     -1.80836254      0.93437364
    C    -11.33725208      0.60124725     -2.42317572      4.10234778
    H    -10.15558151      0.75055756     -4.24814049      0.93641029
    H    -11.62172633      1.73145372     -4.28607416      0.93005333
    C    -12.11293684     -0.66628044     -2.87131672      4.11034904
    H    -11.99075368      1.24402368     -1.80425926      0.94081254
    H    -10.49104536      0.30749179     -1.77501724      0.94182706
    C    -12.52621940     -1.57078559     -1.67831254      4.10745243
    H    -11.48588711     -1.24862914     -3.57251595      0.94409814
    H    -13.01142570     -0.36652809     -3.44222334      0.94271179
    C    -13.27051516     -2.85750873     -2.12921208      4.09391656
    H    -13.16569911     -0.99683124     -0.98218516      0.94384001
    H    -11.62405699     -1.85224881     -1.10322990      0.94507733
    C    -13.67337819     -3.76547009     -0.94765703      4.21019471
    H    -12.62579589     -3.42478894     -2.82684025      0.94668260
    H    -14.17260262     -2.57833968     -2.70482528      0.94470656
    H    -12.79192719     -4.07823114     -0.36860406      0.93322914
    H    -14.18157056     -4.67338027     -1.30408637      0.93485747
    H    -14.35621107     -3.24381242     -0.26116808      0.93315266
    C    -18.60842499      9.93368492     -2.70879812      4.12572541
    H    -17.60749699      9.09064333     -0.92717469      0.92369662
    H    -19.37404252      8.74553032     -1.00784884      0.92789923
    C    -18.93952037     11.32956753     -2.11310591      4.10922616
    H    -19.40999591      9.62905927     -3.40580901      0.92366345
    H    -17.67889469      9.99113249     -3.30389390      0.93437354
    C    -19.15805629     12.40926761     -3.20795682      4.10625519
    H    -18.12293859     11.64465821     -1.43692830      0.94429453
    H    -19.84593282     11.25334447     -1.48426343      0.94172934
    C    -19.48234220     13.80865988     -2.61678630      4.09397952
    H    -19.97960697     12.09119479     -3.87586580      0.94118615
    H    -18.25596040     12.47773400     -3.84388547      0.94403477
    C    -19.73079602     14.87665470     -3.70322080      4.20938706
    H    -18.65010081     14.13241399     -1.96405733      0.94627184
    H    -20.37187018     13.73366388     -1.96385127      0.94514125
    H    -18.85155703     14.99323033     -4.35383223      0.93403863
    H    -19.94868988     15.85571626     -3.25160278      0.93544341
    H    -20.58385145     14.60184952     -4.34097301      0.93310591
   Cl     -1.37635454     -5.30120316     -5.08019866      7.13334335
   Cl      2.04681882      5.65808970      1.98201085      7.18672305
    C      2.69011046     -0.95046702     -7.00715461      4.08801274
    C      1.90524687     -2.15568655     -6.82392693      3.84339729
    C      2.06827305      0.32004280     -7.30851845      3.92488815
    C      0.47124364     -2.04715663     -6.91280630      3.84137975
    C      0.61112119      0.46806977     -7.10951085      3.94078885
    C     -0.14143732     -0.74322511     -6.97611317      4.08648314
    N      2.32756551     -3.41896673     -6.61866977      5.31057571
    N     -0.17288663     -3.21490111     -6.77313312      5.29741046
    S      0.96902561     -4.40714276     -6.51934329      5.78488846
    C     -1.49623641     -0.38798325     -6.75246811      3.99116156
    C      4.10663538     -0.73934264     -7.05521703      3.99884745
    N     -0.29792449      1.56115094     -6.92127696      5.09603137
    N      3.09679920      1.23547412     -7.64192233      5.09479908
    C     -1.58239422      1.00701659     -6.71786378      3.94781708
    S     -3.02138885     -1.20057358     -6.51365661      6.01510313
    C     -3.82884736      0.35960319     -6.43161790      4.00421124
    C     -2.94003521      1.46009737     -6.52977287      4.00859214
    S     -3.81634734      2.94982479     -6.41992539      5.98349138
    C     -5.18712261      0.70523550     -6.33369121      4.00040952
    C     -5.37492415      2.11220105     -6.31329343      3.99243055
    C     -6.28892969     -0.35411125     -6.24477872      4.10796033
    C     -6.67286850      2.71218830     -6.23732328      4.01258845
    C     -7.07298265      4.02782826     -6.13007123      4.14277568
    C     -8.47877846      4.50654229     -6.02471020      3.95748808
    C     -6.17792516      5.20613612     -5.91053947      3.53403115
    C     -9.63098750      3.79360809     -6.27769408      3.97593656
    C     -7.07033754      6.37798115     -5.57974027      4.07848525
    C     -8.41484213      5.95685778     -5.62880978      4.00590784
    C     -6.71437115      7.69329606     -5.23637671      4.15333087
    C     -9.44552997      6.87253589     -5.31994714      4.18104240
    C     -7.73865010      8.58751829     -4.93400408      3.65125848
    C     -9.08888870      8.17558119     -4.97323453      3.63804720
    H     -5.66241924      8.00067234     -5.19799708      0.88169813
    H    -10.50411492      6.59332418     -5.32915403      0.87298601
    F     -7.44269977      9.87748612     -4.58638988      7.26899565
    F    -10.06508538      9.07744653     -4.65860223      7.26586311
    O     -4.94251273      5.23402161     -5.96180619      6.42829311
    C    -10.97704054      4.32040293     -6.07628755      3.80137028
    N    -12.05463577      4.62841199     -5.88549552      5.29690397
    C     -9.65396816      2.41102952     -6.75357727      3.79661884
    N     -9.74738841      1.34316424     -7.12907532      5.31189823
    C     -0.10772194      3.03758111     -6.78749478      3.98935680
    H      0.57008621      3.40301598     -7.58050960      0.94122840
    H     -1.10158958      3.47293781     -7.00953859      0.92947194
    C      0.37398614      3.54399840     -5.36267458      4.03783319
    H     -0.04812618      2.86277521     -4.59361235      0.93296272
    C      1.94153362      3.58945233     -5.22145478      4.12489074
    H      2.39185024      3.80473593     -6.20694192      0.95050173
    H      2.20993605      4.45557972     -4.58999251      0.93952291
    C     -0.14445949      5.00159395     -5.06000233      4.10904773
    H      0.26860262      5.28797341     -4.07547397      0.93926259
    H      0.30838520      5.69840287     -5.79015532      0.94568432
    C      4.32329229      0.58461372     -7.44903954      3.94063031
    S      5.60423733     -1.56804726     -6.66134379      6.01557642
    C      6.52406338     -0.09949915     -7.00356232      4.00469905
    C      5.70242583      0.96380774     -7.44621686      4.00427442
    S      6.61379147      2.40825149     -7.69821921      5.98574041
    C      8.12083721      1.61116355     -7.19780511      3.99809454
    C      7.87892804      0.25118179     -6.84785775      3.99207753
    C      8.93660820     -0.73356629     -6.34452763      4.10744665
    C      3.04053921      2.46708743     -8.46558010      3.98440448
    H      3.77010287      3.18588880     -8.03653844      0.93435137
    H      2.03615813      2.91149917     -8.39058604      0.93889487
    C      3.37189337      2.17899396     -9.97816389      4.03684819
    H      4.34941459      1.65391828    -10.01722151      0.93736316
    C      2.27431107      1.25074765    -10.62436462      4.12446553
    H      1.31807757      1.39147048    -10.08622455      0.94678935
    H      2.08067984      1.57201410    -11.66369713      0.93900737
    C      3.52554379      3.52567787    -10.76784891      4.10945202
    H      3.59509094      3.29086561    -11.84563281      0.93721148
    H      2.60771752      4.13142160    -10.64600073      0.94646835
    C      9.42136194      2.20087958     -7.11794783      4.01299234
    H     -7.47861657      1.96753795     -6.23760927      0.91453493
    C      9.86257597      3.49262110     -7.34106654      4.14937276
    H     10.18837258      1.48509264     -6.79487318      0.91545066
    C      9.00617514      4.66944478     -7.68224790      3.53563017
    C      9.89107003      5.88862105     -7.63715349      4.07695898
    C      9.54733905      7.23516073     -7.84030104      4.15529697
    C     11.20436070      5.48894219     -7.32028926      4.00832998
    C     10.55388655      8.18987180     -7.71542997      3.64869489
    C     12.21625779      6.46604157     -7.19602410      4.17986043
    C     11.87300664      7.80346802     -7.39448402      3.63765769
    H      8.51793931      7.52272911     -8.08548562      0.88208299
    F     10.26941458      9.51492821     -7.89885262      7.26843767
    H     13.25156998      6.21681352     -6.94413272      0.87235561
    F     12.83387894      8.76680058     -7.27287949      7.26665927
    C     11.25517928      3.99043685     -7.16589233      3.95567658
    O      7.79609130      4.67552185     -7.94178398      6.42833292
    C     12.39846972      3.25352891     -6.93774769      3.98301128
    C     12.44978301      1.79681102     -6.86253875      3.79323628
    N     12.59364248      0.67056876     -6.79493999      5.30210152
    C     13.71797807      3.85139802     -6.74562087      3.80695509
    N     14.76493948      4.25394263     -6.57128998      5.29709560
    C      4.76071976      4.35978313    -10.36166786      4.21180125
    H      4.69588377      4.71615626     -9.32370547      0.93031104
    H      5.68416458      3.76963770    -10.45352964      0.92447768
    H      4.85883094      5.24242989    -11.00985386      0.92929106
    C      2.65256647     -0.26064070    -10.62917365      4.11188967
    H      3.20281300     -0.51648727     -9.70773705      0.93936984
    H      3.35507301     -0.45847621    -11.45936317      0.94198099
    C     -1.66830783      5.21923094     -5.02385401      4.21174585
    H     -2.10996329      5.21473206     -6.02976613      0.92194927
    H     -2.17107597      4.44831585     -4.42245248      0.92459975
    H     -1.89875266      6.19497974     -4.57269303      0.92824966
    C      2.61911948      2.34504677     -4.59957896      4.11551813
    H      2.33009740      1.42428850     -5.13168819      0.93774847
    H      2.25841759      2.21375948     -3.56475789      0.93464446
    C      1.41422687     -1.19107238    -10.75449583      4.09360501
    H      0.90330866     -1.00027702    -11.71667047      0.94570161
    H      0.68530157     -0.93017459     -9.96387555      0.94681620
    C      1.77400189     -2.68729709    -10.64009758      4.21111872
    H      0.87446175     -3.31397728    -10.72268003      0.93140535
    H      2.47311053     -2.99129806    -11.43283074      0.93470047
    H      2.24814649     -2.90470613     -9.67216669      0.92620420
    C      4.16402189      2.50122890     -4.60425202      4.09382158
    H      4.44224985      3.39512405     -4.01405398      0.94424860
    H      4.50398400      2.71041096     -5.63511419      0.94601014
    C      4.90172230      1.27015404     -4.04744447      4.21114141
    H      5.98567395      1.34404119     -4.21744265      0.93439756
    H      4.73357569      1.18161918     -2.96461900      0.92827541
    H      4.54645211      0.33992905     -4.51328702      0.92706526
    C      9.67146554     -1.48565958     -7.50035503      4.10138727
    H      8.44345108     -1.48157107     -5.69488471      0.93205269
    H      9.68276925     -0.22134535     -5.71011424      0.93409031
    C     10.80054028     -2.40468988     -6.96645500      4.10875281
    H     10.09124479     -0.75162944     -8.21217544      0.94028332
    H      8.93221171     -2.08183706     -8.06688204      0.94169785
    C     11.42951166     -3.30517246     -8.06350382      4.10850776
    H     10.39833943     -3.04364611     -6.15623670      0.94599618
    H     11.58659022     -1.78036514     -6.50345056      0.93209720
    C     12.49764558     -4.26869402     -7.48047174      4.10810397
    H     11.88104735     -2.67417266     -8.85132976      0.94394774
    H     10.63162451     -3.88997115     -8.55847362      0.94621456
    C     13.00996513     -5.32482318     -8.49584300      4.10853679
    H     12.07204519     -4.79010971     -6.60220880      0.94753238
    H     13.35233516     -3.68137023     -7.09907332      0.93772861
    C     14.00961811     -6.31806449     -7.84257842      4.11454364
    H     13.49138316     -4.81843504     -9.35357036      0.94813546
    H     12.15065260     -5.88309236     -8.91344720      0.94787357
    C     14.46245388     -7.45191654     -8.80113693      4.10885474
    H     13.54166046     -6.76627672     -6.94598341      0.94669582
    H     14.89387530     -5.76437307     -7.47815362      0.92732308
    C     15.43632954     -8.45107940     -8.11929614      4.10706005
    H     14.94933861     -7.01407765     -9.69346890      0.94896459
    H     13.57496917     -7.99678906     -9.17522009      0.94802291
    C     15.85418684     -9.62087828     -9.05181721      4.09656320
    H     14.96577369     -8.86013623     -7.20582356      0.94496197
    H     16.33776055     -7.90816076     -7.77876053      0.94478570
    C     16.90405517    -10.55421726     -8.41211235      4.20916444
    H     16.25496188     -9.21239700     -9.99804809      0.94475152
    H     14.95783400    -10.20717787     -9.32858055      0.94673916
    H     17.82340370    -10.00307189     -8.16348013      0.93600410
    H     17.17581183    -11.37144808     -9.09648577      0.93626975
    H     16.52351666    -11.00396577     -7.48316431      0.93404268
    C     -6.56351327     -0.80545999     -4.77615599      4.10326898
    H     -5.97931955     -1.23886002     -6.83218152      0.93097839
    H     -7.22885138      0.00674703     -6.69768838      0.92805465
    C     -7.71856930     -1.83491285     -4.67841335      4.11028924
    H     -6.79969536      0.07965005     -4.15711500      0.94304755
    H     -5.63706737     -1.23732278     -4.35023473      0.94077746
    C     -7.97814016     -2.30498075     -3.22187669      4.11051081
    H     -7.47949838     -2.71065870     -5.31019036      0.94319915
    H     -8.64186033     -1.39543049     -5.09877443      0.93813292
    C     -9.00247448     -3.46900140     -3.14569280      4.10855243
    H     -8.33015115     -1.45233747     -2.61181167      0.94382616
    H     -7.02202137     -2.62981845     -2.76979251      0.94595146
    C     -9.11759970     -4.08093726     -1.72378176      4.10874526
    H     -8.70162471     -4.26147337     -3.85675069      0.94612397
    H     -9.99444014     -3.11699730     -3.48456062      0.94228620
    C    -10.01178588     -5.34942078     -1.69269579      4.10988536
    H     -9.51337215     -3.32416822     -1.02095337      0.94457271
    H     -8.10613102     -4.33987453     -1.35720688      0.94653001
    C     -9.99696698     -6.06464459     -0.31514110      4.10849669
    H     -9.66725354     -6.05465731     -2.47219068      0.94564008
    H    -11.04928614     -5.08079969     -1.96373995      0.94263516
    C    -10.83481825     -7.37194336     -0.30982386      4.10802627
    H    -10.37441847     -5.37678286      0.46467084      0.94605447
    H     -8.95169278     -6.29823882     -0.03726073      0.94625218
    C    -10.76519161     -8.12508715      1.04684911      4.09399446
    H    -10.47838645     -8.03792581     -1.11767119      0.94430890
    H    -11.88850146     -7.13737843     -0.55028113      0.94485477
    C    -11.56222536     -9.44684330      1.04432006      4.20952856
    H    -11.14257819     -7.46714623      1.85188956      0.94602508
    H     -9.70723050     -8.33422625      1.29393991      0.94707821
    H    -12.62739930     -9.26868067      0.83591403      0.93367036
    H    -11.48931553     -9.95312076      2.01811630      0.93524060
    H    -11.18252403    -10.13665807      0.27613804      0.93428848
